# Supplementary material for: Identification of ABC Transporter Genes of Fusarium graminearum with Roles in Azole Tolerance and/or Virulence
Source: PLoS One. 2013 Nov 11;8(11):e79042. doi: 10.1371/journal.pone.0079042 (PMC3823976; doi:10.1371/journal.pone.0079042)
Supplement: Table S1 — Oligonucleotides. Used for the generation of deletion constructs, Southern blots, analytical PCR and RT-qPCR. (XLSX) [file pone.0079042.s007.xlsx]

## Sheet: Tabelle1
Table S1 Oligonucleotides used.
name of oligo	sequence 5´ to 3´	target	purpose
Fg1.Fw1	ACCTGTGGGATACCATCACAATAG	FgABC1	forward primer for PCR of left flank & of entire locus
Fg1.Hyg.Rv	GTGCAACTGACAGTCGTACATCTCGAGGCCAAGAGTCCC	FgABC1	reverse primer for PCR of left flank
Fg1.Hyg.Fw	GTCTGGAGTCTCACTAGCTTCGCCATGTCATCCACCTTGC	FgABC1	forward primer for PCR of right flank
Fg1.Rv1	TGGAGGGCTGGAGTGAATCG	FgABC1	reverse primer for PCR of right flank & of entire locus
Fg1.Fw2	TGATCTCCTGCACCAAATTGTCTG	FgABC1	forward primer for nested PCR
Fg1.Rv2	AGGGAGGGGTACAAGGCATTC	FgABC1	reverse primer for nested PCR
Fg2.Fw1	ACGGAACTTTGCACGACTTCTC	FgABC2	forward primer for PCR of left flank & of entire locus
Fg2.Nours.Rv	GTGCAACTGACAGTCGTACAGATGATTCAATGCAGAGTGGCAGAG	FgABC2	reverse primer for PCR of left flank
Fg2.Nours.Fw	GTCTGGAGTCTCACTAGCTTGTGTATCCCACTATTGTCCTAATCC	FgABC2	forward primer for PCR of right flank
Fg2.Rv1	GACGACGAACTGATCTTGAC	FgABC2	reverse primer for PCR of right flank & of entire locus
Fg2.Fw2	ATATGGACCGGGCGACGTTG	FgABC2	forward primer for nested PCR
Fg2.Rv2	GAGAGCCAATGCCGCGAAAC	FgABC2	reverse primer for nested PCR
Fg3.Fw1	CACTTCCATCATGCCTCCATC	FgABC3	forward primer for PCR of left flank & of entire locus
Fg3.G418.Rv	GTGCAACTGACAGTCGTACATATGTTTGCGCTGCAAGAC	FgABC3	reverse primer for PCR of left flank
Fg3.G418.Fw	GGTCTGGAGTCTCACTAGCTTAAACTTGAGAGCTCGCGCTCTTTC	FgABC3	forward primer for PCR of right flank
Fg3.Rv1	TATGCTGTGGGCTTGCAATTGG	FgABC3	reverse primer for PCR of right flank & of entire locus
Fg3.Fw2	CCGGCGATGAACTCCCATTAC	FgABC3	forward primer for nested PCR
Fg3.Rv2	TGCTTGTTGGCGCTGACAC	FgABC3	reverse primer for nested PCR
Fg4.Fw1	TGTTGGCGATGTGGTTCAGG	FgABC4	forward primer for PCR of left flank & of entire locus
Fg4.Nours.Rv	GTGCAACTGACAGTCGTACAGGTGTTGCTGACATGTCGAGC	FgABC4	reverse primer for PCR of left flank
Fg4.Nours.Fw	GTCTGGAGTCTCACTAGCTTTCTGTAGTTTGAACTAGAAG	FgABC4	forward primer for PCR of right flank
Fg4.Rv1	TTCGTCTTGGAGGCCGAAGGAG	FgABC4	reverse primer for PCR of right flank & of entire locus
Fg4.Fw2	CTTTGCGGAACTCGTGTAGG	FgABC4	forward primer for nested PCR
Fg4.Rv2	GTGTCGATCCCGCGTTGAAACC	FgABC4	reverse primer for nested PCR
uni-hyg.F1	TGTACGACTGTCAGTTGCACTGACCGGTGCCTGGATCTTC	pAN7-1	forward primer for PCR of hph cassette used for deletion of FgABC1
uni-hyg.R1	AAGCTAGTGAGACTCCAGACGGTCGGCATCTACTCTATTCC	pAN7-1	reverse primer for PCR of hph cassette used for deletion of FgABC1
uni-nours.F1	TGTACGACTGTCAGTTGCACATTCGGGCCGGATTG	pNR1	forward primer for PCR of nat1 cassette for deletion of FgABC2 and FgABC4
uni-nours.R1	AAGCTAGTGAGACTCCAGACACCGATGAAACGATTCTCAAC	pNR1	reverse primer for PCR of nat1 cassette for deletion of FgABC2 and FgABC4
uni-G418.F1	TGTACGACTGTCAGTTGCACAGCGCGTTGTTGGATTAAG	pII99	forward primer for PCR of npt cassette for deletion of FgABC3
uni-G418.R1	AAGCTAGTGAGACTCCAGACCTCAGAAGAACTCGTCAAGAAG	pII99	reverse primer for PCR of npt cassette for deletion of FgABC3
hyg.Fw2	GACATCACCATGCCTGAACTC	hph	forward primer for PCR to analyse transformants & to generate DIG-labelled hybridisation probe
hyg.Rv2	GGTCGGCATCTACTCTATTCC	hph	reverse primer for PCR to analyse transformants & to generate DIG-labelled hybridisation probe
Fg1.probe.Fw	CAGCGGATTGGTGAGCAGTG	FgABC1	forward primer for PCR to analyse transformants & to generate DIG-labelled hybridisation probe
Fg1.probe.Rv	ATGCAGCCGTCTTGACCCTC	FgABC1	reverse primer for PCR to analyse transformants & to generate DIG-labelled hybridisation probe
nours.Fw2	CTCTTGACGACACGGCTTAC	nat1	forward primer for PCR to analyse transformants & to generate DIG-labelled hybridisation probe
nours.Rv2	GGCAGGGCATGCTCATGTAG	nat1	reverse primer for PCR to analyse transformants & to generate DIG-labelled hybridisation probe
Fg2.probe.Fw	ACAGTATTGCAAGTGGCCGGAAG	FgABC2	forward primer for PCR to analyse transformants & to generate DIG-labelled hybridisation probe
Fg2.probe.Rv	ACACTTCACCACGCCGGATAC	FgABC2	reverse primer for PCR to analyse transformants & to generate DIG-labelled hybridisation probe
G418.Fw2	CTTGGGTGGAGAGGCTATTC	npt	forward primer for PCR to analyse transformants & to generate DIG-labelled hybridisation probe
G418.Rv2	CACCATGATATTCGGCAAGCAG	npt	reverse primer for PCR to analyse transformants & to generate DIG-labelled hybridisation probe
Fg3.probe.Fw	GTTGCATTCATCGCCTCGTCAC	FgABC3	forward primer for PCR to analyse transformants & to generate DIG-labelled hybridisation probe
Fg3.probe.Rv	AACCCTGGATGTTGGCGACTTC	FgABC3	reverse primer for PCR to analyse transformants & to generate DIG-labelled hybridisation probe
Fg4.probe.Fw	TGTCAGGATCGTGTCGTCTTC	FgABC4	forward primer for PCR to analyse transformants & to generate DIG-labelled hybridisation probe
Fg4.probe.Rv	ATCCAACGGCGAGATACGGAG	FgABC4	reverse primer for PCR to analyse transformants & to generate DIG-labelled hybridisation probe
RSF.FG01244.F1	ATGGAGACAACCCATGACCCACAC	FGSG_01244	forward primer for qRT-PCR of pre-mRNA splicing factor gene
RSF.FG01244.R1	ATGATGCGTGCGTGAATGGCA	FGSG_01244	reverse primer for qRT-PCR of pre-mRNA splicing factor gene
Cof.FG06245.F1	TGTCATTGGCCTGCAACTCGGT	FGSG_06245	forward primer for qRT-PCR of cofilin gene
Cof.FG06245.R1	ACGACTTCGAGTACAACCTGGCCT	FGSG_06245	reverse primer for qRT-PCR of cofilin gene
Hel.FG10791.F1	TCGAACTCCAGGCCCTTTGTG	FGSG_10791	forward primer for qRT-PCR of RNA helicase gene
Hel.FG10791.R1	GCGGATCAGCTAGCAGACAAG	FGSG_10791	reverse primer for qRT-PCR of RNA helicase gene
FG1.FG10995.F1	ATTTATGACCACGCAGTCTGG	FgABC1	forward primer for qRT-PCR
FG1.FG10995.R1	CTGCGAAAAGAGGTTCGTTAC	FgABC1	reverse primer for qRT-PCR
FG2.FG17046.F1	CTGTGACGATACCGAGCTGAC	FgABC2	forward primer for qRT-PCR
FG2.FG17046.R1	CCTGTATCGAGCCAAATCAAG	FgABC2	reverse primer for qRT-PCR
FG3.FG04580.F1	TGTCGCTCTTCTTCTGTGGTG	FgABC3	forward primer for qRT-PCR
FG3.FG04580.R1	ATTCGCAATACCAGTCGACAG	FgABC3	reverse primer for qRT-PCR
FG4.FG17058.F1	ACAGGCTCGTCTATTCACAG	FgABC4	forward primer for qRT-PCR
FG4.FG17058.R1	GACCCCTTGATAACCTCTAAC	FgABC4	reverse primer for qRT-PCR
